# Supplementary material for: RePol: A high‐throughput screen for optimizing membrane protein solubilization and purification using polymers
Source: Protein Sci. 2025 Dec 22;35(1):e70407. doi: 10.1002/pro.70407 (PMC12720780; doi:10.1002/pro.70407)
Supplement: Supplementary file 1 — IMAGE S1. (a) The difference in dissolvability between the batches of Cube Biotech SMALP 300 and the Cray valley and Polyscope equivalent (far left—Cube Biotech; middle left—Cube Biotech; middle right—Cray Valley; far right—Polyscope). (b) The difference in membrane solubilization between the batches of Cube Biotech SMALP300 and the Cray Valley and Polyscope equivalent (far left—Cube Biotech; middle left—Cube Biotech; middle right—Cray Valley; far right—Polyscope). [file PRO-35-e70407-s003.zip]

Archive with 2 entries (2 files):
- PRO_70407_f1_Supplementary image 1b Membrane solubilsation between Cube Biotech, Cray Valley and Polyscope.tif
- PRO_70407_f1_Supplementary image 1a Dissolvability between Cube Biotech, Cray Valley and Polyscope SMA.tif
