# Supplementary material for: RePol: A high‐throughput screen for optimizing membrane protein solubilization and purification using polymers
Source: Protein Sci. 2025 Dec 22;35(1):e70407. doi: 10.1002/pro.70407 (PMC12720780; doi:10.1002/pro.70407)
Supplement: Supplementary file 2 — FIGURE S1. (a) The band densitometry results for the relative percentage of KcsA across all conditions. The numerical value is written above the bars, with the SDS‐PAGE below showing the detected bands. (b) The band densitometry results for the relative abundance of KcsA within each condition. The numerical value written above the bars shows the percentage value that each band contributes to that condition, with an asterisk identifying the KcsA band. The SDS‐PAGE to the left of each graph is annotated, showing the detected bands. Band densitometry was determined using ImageJ 1.54g software. Ni‐IDA, Ni‐IDA from Macherey‐Nagel Protino; Ni‐NTA, Ni‐NTA Superflow from Qiagen; Ni‐Seph, Ni‐sepharose high performance from Cytiva; TALON, TALON from Takara. [file PRO-35-e70407-s005.zip]

Archive with 3 entries (3 files):
- pro70407-sup-0002-FigureS1@Supplementary Figure 1b.tif
- pro70407-sup-0003-FigureS1-S2@Supplementary figure 2 Ntsr1 Western blott.tif
- pro70407-sup-0001-FigureS1@Supplementary Figure 1a.tif
