# Supplementary material for: RePol: A high‐throughput screen for optimizing membrane protein solubilization and purification using polymers
Source: Protein Sci. 2025 Dec 22;35(1):e70407. doi: 10.1002/pro.70407 (PMC12720780; doi:10.1002/pro.70407)
Supplement: Supplementary file 4 — FIGURE S3. (a) The unbound and wash flowthrough fractions of PgsA solubilized in SMALP 200 when bound to cobalt charged sepharose high performance resin (co‐sepharose) and nickel charged sepharose high performance resin (Ni‐sepharose). Samples were run on a 4%–15% gradient tris/glycine SDS‐PAGE gel stained with Coomassie quick stain. The red dotted box highlights the expected region on the gel that PgsA is expected to migrate to. (b) The eluted fractions of PgsA solubilized in SMALP 200 when bound to cobalt charged sepharose high performance resin (co‐sepharose) and nickel charged sepharose high performance resin (Ni‐sepharose). Samples were run on a 4%–15% gradient tris/glycine SDS‐PAGE gel stained with Coomassie quick stain. The red dotted box highlights the expected region on the gel that PgsA is expected to migrate to. (c) The eluted fractions of PgsA solubilized in SMALP 200 when bound to TALON resin when screened in pH 8.0 buffers. Sample was run on a 4%–15% gradient tris/glycine SDS‐PAGE gel stained with Coomassie quick stain. The red dotted box highlights the expected region on the gel that PgsA is expected to migrate to. [file PRO-35-e70407-s002.zip]

Archive with 6 entries (6 files):
- pro70407-sup-0007-FigureS3-S200@Supplementary figure 3b SMALP 200 solubilised PgsA Elutions SDS-PAGE.tif
- pro70407-sup-0008-FigureS3@Supplementary Figure 3b.tif
- pro70407-sup-0009-FigureS3-S200@Supplementary figure 3c SMALP 200 solubilised PgsA pH 8 SDS-PAGE.tif
- pro70407-sup-0010-FigureS3@Supplementary Figure 3c.tif
- pro70407-sup-0005-FigureS3-S200@Supplementary figure 3a SMALP 200 solubilised PgsA Unbound and wash fractions SDS-PAGE.tif
- pro70407-sup-0006-FigureS3@Supplementary Figure 3a.tif
